# Supplementary material for: Cardiac Sodium/Hydrogen Exchanger (NHE11) as a Novel Potential Target for SGLT2i in Heart Failure: A Preliminary Study
Source: Pharmaceutics. 2022 Sep 21;14(10):1996. doi: 10.3390/pharmaceutics14101996 (PMC9608584; doi:10.3390/pharmaceutics14101996)
Supplement: Supplementary file 1 [file pharmaceutics-14-01996-s001.zip]

Archive with 1 entries (1 files):
- pharmaceutics-1865436-supplementary.pdf
